# Supplementary material for: Live Cell Monitoring of Separase Activity, a Key Enzymatic Reaction for Chromosome Segregation, with Chimeric FRET-Based Molecular Sensor upon Cell Cycle Progression
Source: Biosensors (Basel). 2024 Apr 15;14(4):192. doi: 10.3390/bios14040192 (PMC11048197; doi:10.3390/bios14040192)
Supplement: Supplementary file 1 [file biosensors-14-00192-s001.zip]

Archive with 1 entries (1 files):
- biosensors-2896337-supplementary.pdf
